# Supplementary material for: Prox1 Suppresses the Proliferation of Breast Cancer Cells via Direct Inhibition of c-Myc Gene Expression
Source: Cells. 2023 Jul 17;12(14):1869. doi: 10.3390/cells12141869 (PMC10377922; doi:10.3390/cells12141869)
Supplement: Supplementary file 1 [file cells-12-01869-s001.zip]

Archive with 1 entries (1 files):
- cells-2501066-supplementary.pdf
